# Supplementary material for: Low-Cost Wearable Band Sensors of Surface Electromyography for Detecting Hand Movements
Source: Sensors (Basel). 2022 Aug 9;22(16):5931. doi: 10.3390/s22165931 (PMC9416605; doi:10.3390/s22165931)
Supplement: Supplementary file 1 [file sensors-22-05931-s001.zip]

Archive with 1 entries (1 files):
- sensors-1813798-supplementary.mp4
